# Supplementary material for: Rapid Detection of Malathion, Phoxim and Thiram on Orange Surfaces Using Ag Nanoparticle Modified PDMS as Surface-Enhanced Raman Spectroscopy Substrate
Source: Foods. 2022 Nov 11;11(22):3597. doi: 10.3390/foods11223597 (PMC9689543; doi:10.3390/foods11223597)
Supplement: Supplementary file 1 [file foods-11-03597-s001.zip]

Archive with 1 entries (1 files):
- foods-1981115-supplementary.pdf
